# Supplementary material for: An enriched network motif family regulates multistep cell fate transitions with restricted reversibility
Source: PLoS Comput Biol. 2019 Mar 7;15(3):e1006855. doi: 10.1371/journal.pcbi.1006855 (PMC6424469; doi:10.1371/journal.pcbi.1006855)
Supplement: S2 Table — (XLSX) [file pcbi.1006855.s003.xlsx]

## Sheet: Sheet1
Parameter	Description	Unit	Network 1	Network 2	Network 3	Network 4	Network 5	Network 6	Network 7	Network 8	Network 9	Network 10	Network 11	Network 12	Network 13	Network 14	Network 15	Network 16	Network 17	Network 18	Network 19	Network 20	Network 21	Network 22	Network 23	Network 24	Network 25	Network 26	Network 27	Network 28	Network 29
kA	Maximum regulated production rate of A	A.U./6 hours	3.3	3.3	3.3	3.3	3.3	3.3	3.3	3.3	3.3	3.3	3.3	3.3	3.3	3.3	3.3	3.3	3.3	3.3	3.3	3.3	3.3	3.3	3.3	3.3	3.3	3.3	3.3	3.3	3.3
kA0	Basal production rate of A	A.U./6 hours	0	0	0	0	0	0	0	0	0	0	0	0	0	0	0	0	0	0	0	0	0	0	0	0	0	0	0	0	0
rdA	Effective degradation rate of A	/6 hours	1	1	1	1	11	1	1	1	1	1	1	1	1	1	11	1	1	1	1	1	1	1	1	1	11	1
nAA	Steepness of the regulation of A by A	Unitless	5.0428	3.2935	5.4387	1.9914	5.1173	3.3716	3.6869	5.6934	2.3771	3.9708	5.053	3.2893	4.9564	NA	NA	NA	NA	5.7736	5.9503	3.3191	4.4761	4.1549	4.2829	4.0374	2.8811	4.1267	2.5973	5.7425	4.0762
KAA	Threshold of the regulation of A by A	A.U.	1.5498	0.3953	0.5386	0.2866	0.3838	1.9829	1.8957	2.1187	0.5695	0.166	0.2445	0.5931	0.497	NA	NA	NA	NA	1.7863	1.8653	0.2422	0.2539	1.7297	0.5951	0.6353	0.5111	0.6388	0.5653	0.2591	1.0677
bAA	Weight of the regulation of A by A	Unitless	0.5455	0.3698	0.3434	0.1854	0.2029	0.7606	0.7499	0.664	0.3038	0.195	0.1501	0.3398	0.3729	NA	NA	NA	NA	0.6406	0.7269	0.215	0.4844	0.7152	0.2724	0.5708	0.6215	0.2784	0.4805	0.5606	0.7357
nAB	Steepness of the regulation of A by B	Unitless	3.999	3.919	5.8188	3.8737	5.333	3.8296	5.2075	4.7144	3.918	5.6201	5.5484	5.7739	3.4961	3.5491	5.9845	3.268	3.1839	4.5679	4.062	3.7714	5.7665	NA	NA	NA	NA	NA	NA	NA	NA
KAB	Threshold of the regulation of A by B	A.U.	3.2151	0.1516	1.5248	0.076	0.6496	1.0978	1.9607	1.384	0.9514	0.2515	2.2429	0.1223	0.4834	0.8005	1.8541	1.7135	0.1012	2.4606	0.1016	0.3333	0.0705	NA	NA	NA	NA	NA	NA	NA	NA
bAB	Weight of the regulation of A by B	Unitless	0.4545	0.6302	0.3837	0.3317	0.3205	0.2394	0.2501	0.336	0.6962	0.4203	0.4928	0.3078	0.3509	0.4646	0.6508	0.3041	0.4052	0.3594	0.2731	0.785	0.5156	NA	NA	NA	NA	NA	NA	NA	NA
nAC	Steepness of the regulation of A by C	Unitless	NA	NA	4.21	4.5433	2.8781	NA	NA	NA	NA	5.6438	3.4056	3.8364	4.375	3.1778	3.1144	3.7525	4.8971	NA	NA	NA	NA	4.8256	3.7689	5.6449	5.166	3.447	3.7453	3.4483	3.2904
KAC	Threshold of the regulation of A by C	A.U.	NA	NA	0.3201	0.782	0.1179	NA	NA	NA	NA	0.5398	0.2828	0.319	0.8104	1.6155	1.2291	1.8293	1.2401	NA	NA	NA	NA	2.4497	1.3074	0.6568	0.979	1.2791	0.1301	0.1941	1.0708
bAC	Weight of the regulation of A by C	Unitless	NA	NA	0.273	0.4829	0.4767	NA	NA	NA	NA	0.3846	0.3571	0.3524	0.2762	0.5354	0.3492	0.6959	0.5948	NA	NA	NA	NA	0.2848	0.7276	0.4292	0.3785	0.7216	0.5195	0.4394	0.2643
kB	Maximum regulated production rate of B	A.U./6 hours	3.3	3.3	3.3	3.3	3.3	3.3	3.3	3.3	3.3	3.3	3.3	3.3	3.3	3.3	3.3	3.3	3.3	3.3	3.3	3.3	3.3	3.3	3.3	3.3	3.3	3.3	3.3	3.3	3.3
kB0	Basal production rate of B	A.U./6 hours	0	0	0	0	0	0	0	0	0	0	0	0	0	0	0	0	0	0	0	0	0	0	0	0	0	0	0	0	0
rdB	Effective degradation rate of B	/6 hours	1	1	1	1	11	1	1	1	1	1	1	1	1	1	11	1	1	1	1	1	1	1	1	1	11	1
nBA	Steepness of the regulation of B by A	Unitless	4.2505	5.9579	5.2564	4.2504	4.6208	1.8826	2.3687	3.2708	2.2253	5.3114	5.3651	5.9955	5.154	5.213	4.8702	3.3802	5.6999	5.6817	3.1789	1.7691	4.7389	4.5582	5.9203	3.5418	4.7117	5.0818	5.584	3.5082	3.2796
KBA	Threshold of the regulation of B by A	A.U.	0.3882	1.1374	2.6812	2.1884	0.9681	0.239	0.5294	0.9838	1.4208	2.688	2.0344	1.5124	1.9022	2.5896	1.8056	0.5683	1.4214	0.4344	0.6117	0.7807	1.0856	0.3681	3.2149	2.9094	2.1815	1.7571	2.6679	2.9025	2.3549
bBA	Weight of the regulation of B by A	Unitless	0.4972	0.3746	1	1	1	0.4384	0.6374	0.5046	0.8178	1	1	1	1	1	1	1	1	0.553	0.4525	0.4878	0.5224	0.2713	0.7454	0.5751	0.5002	0.4651	0.5393	0.1693	0.5022
nBB	Steepness of the regulation of B by B	Unitless	5.8624	5.9075	NA	NA	NA	NA	NA	NA	NA	NA	NA	NA	NA	NA	NA	NA	NA	NA	NA	NA	NA	4.2016	3.0455	5.5779	5.2206	NA	NA	NA	NA
KBB	Threshold of the regulation of B by B	A.U.	0.5198	1.0766	NA	NA	NA	NA	NA	NA	NA	NA	NA	NA	NA	NA	NA	NA	NA	NA	NA	NA	NA	1.9198	0.4433	1.3153	1.6901	NA	NA	NA	NA
bBB	Weight of the regulation of B by B	Unitless	0.5028	0.6254	NA	NA	NA	NA	NA	NA	NA	NA	NA	NA	NA	NA	NA	NA	NA	NA	NA	NA	NA	0.7287	0.2546	0.4249	0.4998	NA	NA	NA	NA
nBC	Steepness of the regulation of B by C	Unitless	NA	NA	NA	NA	NA	2.3289	5.3439	3.8453	5.6873	NA	NA	NA	NA	NA	NA	NA	NA	3.0684	3.9152	5.5779	3.3946	NA	NA	NA	NA	4.49	3.7692	4.5976	5.8258
KBC	Threshold of the regulation of B by C	A.U.	NA	NA	NA	NA	NA	0.1464	1.0166	0.0531	0.1471	NA	NA	NA	NA	NA	NA	NA	NA	0.6004	1.1827	0.1742	0.5806	NA	NA	NA	NA	0.0774	2.839	2.7845	0.1216
bBC	Weight of the regulation of B by C	Unitless	NA	NA	NA	NA	NA	0.5616	0.3626	0.4954	0.1822	NA	NA	NA	NA	NA	NA	NA	NA	0.447	0.5475	0.5122	0.4776	NA	NA	NA	NA	0.5349	0.4607	0.8307	0.4978
kC	Maximum regulated production rate of C	A.U./6 hours	3.3	3.3	3.3	3.3	3.3	3.3	3.3	3.3	3.3	3.3	3.3	3.3	3.3	3.3	3.3	3.3	3.3	3.3	3.3	3.3	3.3	3.3	3.3	3.3	3.3	3.3	3.3	3.3	3.3
kC0	Basal production rate of C	A.U./6 hours	0	0	0	0	0	0	0	0	0	0	0	0	0	0	0	0	0	0	0	0	0	0	0	0	0	0	0	0	0
rdC	Effective degradation rate of C	/6 hours	1	1	1	1	11	1	1	1	1	1	1	1	1	1	11	1	1	1	1	1	1	1	1	1	11	1
nCA	Steepness of the regulation of C by A	Unitless	NA	NA	4.8433	5.3094	4.7947	4.4662	5.5819	1.8133	4.9883	NA	NA	NA	NA	5.1754	3.6345	5.4725	2.2743	NA	NA	NA	NA	NA	NA	NA	NA	NA	NA	NA	NA
KCA	Threshold of the regulation of C by A	A.U.	NA	NA	2.5396	2.1289	1.2954	1.7229	0.0633	1.8106	0.4393	NA	NA	NA	NA	0.2056	0.187	2.6219	0.1504	NA	NA	NA	NA	NA	NA	NA	NA	NA	NA	NA	NA
bCA	Weight of the regulation of C by A	Unitless	NA	NA	1	1	1	1	1	1	1	NA	NA	NA	NA	0.445	0.5214	0.6091	0.5879	NA	NA	NA	NA	NA	NA	NA	NA	NA	NA	NA	NA
nCB	Steepness of the regulation of C by B	Unitless	NA	NA	NA	NA	NA	NA	NA	NA	NA	2.8964	3.3394	5.1799	3.0939	5.6155	1.0187	4.1074	4.8552	3.4002	2.8756	5.6005	5.4502	5.4486	5.4523	5.8595	2.5253	2.6828	4.8871	5.4358	4.3682
KCB	Threshold of the regulation of C by B	A.U.	NA	NA	NA	NA	NA	NA	NA	NA	NA	1.5753	0.2171	2.3994	1.2249	0.1241	0.0568	0.3118	1.0515	0.7783	1.8028	2.6969	1.946	0.6565	0.7204	3.1305	0.4108	3.2551	1.0982	0.6256	0.4876
bCB	Weight of the regulation of C by B	Unitless	NA	NA	NA	NA	NA	NA	NA	NA	NA	1	1	1	1	0.555	0.4786	0.3909	0.4121	1	1	1	1	1	1	1	1	1	1	1	1
A.U.	Arbitrary unit for concentrations
