# Supplementary material for: An enriched network motif family regulates multistep cell fate transitions with restricted reversibility
Source: PLoS Comput Biol. 2019 Mar 7;15(3):e1006855. doi: 10.1371/journal.pcbi.1006855 (PMC6424469; doi:10.1371/journal.pcbi.1006855)
Supplement: S5 Table — (XLSX) [file pcbi.1006855.s006.xlsx]

## Sheet: Sheet1
Model	References	No. of Type I motifs	No. of Type II motifs	p value for Type I + Type II
Apoptosis	Ref 43 Fig 1B; Ref 44 Fig 3A	0	0	Random: 1 Permutation: 1
p53	Ref 45 Fig 2	0	1	Random: 0.68 Permutation: 0.08
G1-S	Ref 46 Fig 1a	0	0	Random: 1 Permutation: 1
